# Supplementary material for: Oxidative Stress Biomarkers and Mitochondrial DNA Copy Number Associated with APOE4 Allele and Cholinesterase Inhibitor Therapy in Patients with Alzheimer’s Disease
Source: Antioxidants (Basel). 2021 Dec 10;10(12):1971. doi: 10.3390/antiox10121971 (PMC8750673; doi:10.3390/antiox10121971)
Supplement: Supplementary file 1 [file antioxidants-10-01971-s001.zip]

Archive with 1 entries (1 files):
- antioxidants-1465419-supplementary.pdf
